# Supplementary material for: Characterization and phylogenetic analysis of the complete mitochondrial genome sequence of Lagenaria siceraria, a cucurbit crop
Source: Front Plant Sci. 2025 Jul 22;16:1599596. doi: 10.3389/fpls.2025.1599596 (PMC12321865; doi:10.3389/fpls.2025.1599596)
Supplement: Supplementary file 1 [file Table1.xlsx]

## Sheet: Sheet1
Table S1 Nucleic acid diversity of genes in L. siceraria
No.	Region	Pi	Total Number of mutations	Region length
1	gene1.rps13	0.02479	18	351
2	gene10.rps3	0.03155	127	1962
3	gene11.ccmFc	0.02572	77	1338
4	gene12.nad5	0.01258	57	2007
5	gene13.atp9	0.00978	5	309
6	gene14.sdh4	0.03566	32	440
7	gene15.cox3	0.01103	19	798
8	gene16.atp8	0.01833	20	480
9	gene17.nad9	0.01326	18	573
10	gene18.cob	0.01422	37	1173
11	gene19.rpl5	0.05028	65	594
12	gene2.atp1	0.02187	78	1536
13	gene20.mttB	0.01556	21	849
14	gene21.ccmB	0.01192	17	621
15	gene22.nad1	0.01022	21	978
16	gene23.matR	0.02468	114	2091
17	gene24.nad7	0.00624	18	1185
18	gene25.nad6	0.01602	23	624
19	gene26.sdh3	0.03649	25	346
20	gene27.nad2	0.009	29	1467
21	gene28.rrn26	0.01149	78	3687
22	gene29.rrn5	0.02807	8	121
23	gene3.ccmFn	0.01748	73	1734
24	gene30.rrn18	0.0168	70	1862
25	gene31.nad3	0.01232	10	357
26	gene32.rps12	0.01183	10	381
27	gene33.atp6	0.01167	20	957
28	gene34.rps7	0.01566	17	447
29	gene35.nad4	0.00901	30	1488
30	gene36.cox2	0.01022	19	789
31	gene37.cox1	0.01096	35	1584
32	gene4.rps4	0.0284	52	1083
33	gene5.nad4L	0.00594	4	303
34	gene6.atp4	0.0134	20	597
35	gene7.ccmC	0.01087	19	744
36	gene8.rpl2	0.02386	47	1029
37	gene9.rps19	0.00896	5	291
